# Supplementary material for: Regional sequence expansion or collapse in heterozygous genome assemblies
Source: PLoS Comput Biol. 2020 Jul 31;16(7):e1008104. doi: 10.1371/journal.pcbi.1008104 (PMC7423139; doi:10.1371/journal.pcbi.1008104)
Supplement: S1 Table — Also includes N50 (nt), total assembly lengths, heterozygosity levels, and missing by LAST. (XLSX) [file pcbi.1008104.s001.xlsx]

## Sheet: Sheet1
Algorithm	Parameter		N50	Total Assembly Length	∆ Length Relative to Reference	%∆ Length Missing Relative to Reference	Total Missing from LAST (bp)	Percent Missing by Reference from LAST (%)	Expanded bases (mLAST-mREF)	% expanded	Heterozygosity
Platanus	step-size	1	1822	100364298	-38935515	-63.3832	3467428	5.64463	42402943	42.249	0.0004224
Platanus	step-size	3	74217	64786193	-3357410	-5.46553	1880903	3.06192	5238313	8.08554	0.01087
Platanus	step-size	5	41198	61545573	-116790	-0.190123	2333025	3.79793	2449815	3.98049	0.01106
Platanus	step-size	7	70099	61282546	146237	0.238059	2155841	3.5095	2009604	3.27924	0.01135
Platanus	step-size	10	86756	63040732	-1611949	-2.62409	2249314	3.66166	3861263	6.12503	0.01108
Platanus	step-size	15	82197	61698637	-269854	-0.439296	2316112	3.7704	2585966	4.19129	0.01129
Platanus	step-size	20	88028	63649245	-2220462	-3.61469	2374613	3.86564	4595075	7.21937	0.01097
Platanus	step-size	30	84672	63699549	-2270766	-3.69658	2361832	3.84483	4632598	7.27258	0.01095
SOAPdenovo2	kmer	23	1100	74269932	-12841149	-20.9041	12351962	20.1078	25193111	33.921	0.005269
SOAPdenovo2	kmer	47	919	97800435	-36371652	-59.2095	3941683	6.41667	40313335	41.22	0.001819
SOAPdenovo2	kmer	63	970	104372006	-42943223	-69.9073	2283407	3.71716	45226630	43.3321	0.001125
Platanus + PacBio (reference)	step-size	2	313311	61428783			1349	0.00219604			0.0115
