# Supplementary material for: Regional sequence expansion or collapse in heterozygous genome assemblies
Source: PLoS Comput Biol. 2020 Jul 31;16(7):e1008104. doi: 10.1371/journal.pcbi.1008104 (PMC7423139; doi:10.1371/journal.pcbi.1008104)
Supplement: S2 Table — Also includes N50 (nt), total assembly lengths, heterozygosity levels, missing by LAST, and RepeatMasker estimation of repetitive content. (XLSX) [file pcbi.1008104.s002.xlsx]

## Sheet: Sheet1
Algorithm	Parameter		N50	Total Assembly Length	∆ Length Relative to Reference	%∆ Missing Relative to Reference	Total Missing from LAST (bp)	Percent Missing by Reference from LAST (%)	Expanded bases (mLAST-mREF)	% expanded	Heterozygosity	Percent Repetitive (RepeatMasker)
Platanus	step-size	1	2814	69831274	-8402491	-13.6784	18461906	30.0542	26864397	38.4704	0.00149	25.38
Platanus	step-size	3	75848	63812381	-2383598	-3.88026	498580	0.811639	2882178	4.51664	0.0116	19.55
Platanus	step-size	5	42144	60204556	1224227	1.99292	536672	0.873649	-687555	-1.14203	0.0116	20.77
Platanus	step-size	7	70949	60265668	1163115	1.89344	464135	0.755566	-698980	-1.15983	0.0117	20.65
Platanus	step-size	10	88719	62029830	-601047	-0.978445	444662	0.723866	1045709	1.68582	0.0114	20.06
Platanus	step-size	15	83159	60717274	711509	1.15827	456678	0.743427	-254831	-0.419701	0.0116	20.49
Platanus	step-size	20	89836	62650199	-1221416	-1.98834	441795	0.719199	1663211	2.65476	0.0113	19.85
Platanus	step-size	30	86417	62664582	-1235799	-2.01176	449649	0.731984	1685448	2.68963	0.0113	19.89
SOAPdenovo2	kmer	23	2683	39205157	22223626	36.1779	24684076	40.1832	2460450	6.27583	0.00751	13.04
SOAPdenovo2	kmer	47	1946	45488907	15939876	25.9485	24897777	40.5311	8957901	19.6925	0.00426	19.6
SOAPdenovo2	kmer	63	1936	50970943	10457840	17.0243	22956148	37.3703	12498308	24.5205	0.00383	21.86
Platanus + PacBio (reference)	step-size	2	313311	61428783			1349	0.00219604			0.0115	24.26
