# Supplementary material for: Regional sequence expansion or collapse in heterozygous genome assemblies
Source: PLoS Comput Biol. 2020 Jul 31;16(7):e1008104. doi: 10.1371/journal.pcbi.1008104 (PMC7423139; doi:10.1371/journal.pcbi.1008104)
Supplement: S3 Table — Listed are evidence versus non-evidence based proteins by number of proteins, mean, median, and standard deviation of protein length. (XLSX) [file pcbi.1008104.s003.xlsx]

## Sheet: Sheet1
Algorithm	Parameter		Total Number of Proteins	Number of Proteins Evidence	Mean Protein Length Evidence	Median Protein Length Evidence	Standard Deviation Protein Length Evidence	Number of Proteins No Evidence	Mean Protein Length No Evidence	Median Protein Length No Evidence	Standard Deviation Protein Length No Evidence	Evidence vs No Evidence Length t-test p-value
Platanus	step-size	1	47793	10263	240	194	187.39	37530	155	112	147.919	0
Platanus	step-size	3	20912	10681	469	364	425.776	10231	247	158	252.466	0
Platanus	step-size	5	17324	10538	468	359	431.979	6786	172	116	183.283	0
Platanus	step-size	7	17507	10567	472	362	435.631	6940	180	122	183.317	0
Platanus	step-size	10	19439	10638	474	364	438.74	8801	212	145	205.606	0
Platanus	step-size	15	18075	10572	473	364	436.743	7503	189	128	188.325	0
Platanus	step-size	20	19998	10650	474	366	436.895	9348	224	151	217.386	0
Platanus	step-size	30	20073	10654	474	366	436.374	9419	224	152	215.099	0
SOAPdenovo2	kmer	23	43758	8418	281	213	240.693	35340	162	110	181.276	0
SOAPdenovo2	kmer	47	50536	8643	254	192	224.903	41893	154	105	170.044	0
SOAPdenovo2	kmer	63	54877	9612	226	175	199.727	45265	151	106	164.059	6.3791e-247
