# Supplementary material for: Regional sequence expansion or collapse in heterozygous genome assemblies
Source: PLoS Comput Biol. 2020 Jul 31;16(7):e1008104. doi: 10.1371/journal.pcbi.1008104 (PMC7423139; doi:10.1371/journal.pcbi.1008104)
Supplement: S4 Table — Listed are evidence versus non-evidence based proteins by number of proteins, mean, median, and standard deviation of protein length. (XLSX) [file pcbi.1008104.s004.xlsx]

## Sheet: Sheet1
Algorithm	Parameter		Total Number of Proteins	Number of Proteins Evidence	Mean Protein Length Evidence	Median Protein Length Evidence	Standard Deviation Protein Length Evidence	Number of Proteins No Evidence	Mean Protein Length No Evidence	Median Protein Length No Evidence	Standard Deviation Protein Length No Evidence	Evidence vs No Evidence Length t-test p-value
Platanus	step-size	1	24291	7447	276	231	203.562	16844	211	144	198.92	3.95e-117
Platanus	step-size	3	20025	10591	471	366	425.744	9434	258	167	260.064	0
Platanus	step-size	5	11922	10030	479	369	430.916	1892	275	212	240.555	3.28e-171
Platanus	step-size	7	13093	10469	475	366	436.557	2624	184	122	189.682	0
Platanus	step-size	10	18651	10578	475	366	438.696	8073	219	148	212.722	0
Platanus	step-size	15	17390	10501	474	366	439.473	6889	193	129	184.901	0
Platanus	step-size	20	19201	10605	476	367	440.252	8596	230	155	213.935	0
Platanus	step-size	30	19245	10589	475	368	436.321	8656	231	155	221.679	0
SOAPdenovo2	kmer	23	18325	5894	341	283	262.951	12431	268	192	266.864	4.99e-68
SOAPdenovo2	kmer	47	18501	5294	327	272	258.211	13207	259	182	263.459	1.84e-57
SOAPdenovo2	kmer	63	19637	5338	302	253	236.083	14299	249	174	254.961	4.78e-42
Platanus + PacBio (reference)	step-size	2	16628	10563	481	370	450.164	6065	176	116	182.579	0
