# Supplementary material for: Regional sequence expansion or collapse in heterozygous genome assemblies
Source: PLoS Comput Biol. 2020 Jul 31;16(7):e1008104. doi: 10.1371/journal.pcbi.1008104 (PMC7423139; doi:10.1371/journal.pcbi.1008104)
Supplement: S5 Table — (XLSX) [file pcbi.1008104.s005.xlsx]

## Sheet: Sheet1
Assembly Method	Protein Name	Raw P-value	Expected Hits	Observed Hits	Observed/Expected
SOAPdenovo2 47	amino acid transport (GO:0006865)	4.51e-10	10.29	65	6.31681
SOAPdenovo2 23	amino acid transport (GO:0006865)	1.15e-09	10.21	62	6.07248
SOAPdenovo2 63	amino acid transport (GO:0006865)	1.79e-09	10.75	64	5.95349
SOAPdenovo2 23	Apoptosis signaling pathway (P00006)	4.27e-05	76.01	32	0.420997
Platanus step-size 7	ATP binding (GO:0005524)	9.28e-06	94.32	44	0.466497
SOAPdenovo2 63	ATP-binding cassette (ABC) transporter (PC00003)	3.43e-13	29.87	122	4.08437
SOAPdenovo2 47	ATP-binding cassette (ABC) transporter (PC00003)	8.01e-13	28.58	116	4.05878
SOAPdenovo2 23	ATP-binding cassette (ABC) transporter (PC00003)	1.16e-12	28.36	114	4.01975
Platanus step-size 1	ATP-binding cassette (ABC) transporter (PC00003)	5.08e-06	35.32	93	2.63307
SOAPdenovo2 63	ATPase activity (GO:0016887)	4.1e-05	302.31	417	1.37938
SOAPdenovo2 63	ATPase activity, coupled (GO:0042623)	8.82e-06	264.07	381	1.4428
SOAPdenovo2 63	ATPase activity, coupled to movement of substances (GO:0043492)	1e-11	83.64	203	2.42707
SOAPdenovo2 23	ATPase activity, coupled to movement of substances (GO:0043492)	1.26e-10	79.42	187	2.35457
SOAPdenovo2 47	ATPase activity, coupled to movement of substances (GO:0043492)	7.36e-10	80.01	183	2.28721
Platanus step-size 1	ATPase activity, coupled to movement of substances (GO:0043492)	4.29e-07	60.57	72	1.18871
SOAPdenovo2 63	ATPase activity, coupled to transmembrane movement of substances (GO:0042626)	1.01e-11	77.67	194	2.49775
SOAPdenovo2 23	ATPase activity, coupled to transmembrane movement of substances (GO:0042626)	1.37e-10	73.74	178	2.41389
SOAPdenovo2 47	ATPase activity, coupled to transmembrane movement of substances (GO:0042626)	4.17e-10	74.3	176	2.36878
Platanus step-size 1	ATPase activity, coupled to transmembrane movement of substances (GO:0042626)	3.93e-07	91.82	185	2.01481
SOAPdenovo2 63	binding (GO:0005488)	2.4e-05	2282.24	2018	0.884219
SOAPdenovo2 47	biological regulation (GO:0065007)	1.74e-06	1240.19	1016	0.819229
SOAPdenovo2 63	biological regulation (GO:0065007)	1.68e-05	1296.46	1087	0.838437
Platanus step-size 7	calcium ion transmembrane transport (GO:0070588)	1.76e-05	0.87	18	20.6897
SOAPdenovo2 23	carbohydrate metabolic process (GO:0005975)	4.84e-11	123.66	255	2.06211
SOAPdenovo2 47	carbohydrate metabolic process (GO:0005975)	7.39e-10	124.59	246	1.97448
SOAPdenovo2 63	carbohydrate metabolic process (GO:0005975)	5.8e-09	130.24	248	1.90418
SOAPdenovo2 47	carbohydrate transport (GO:0008643)	2.36e-12	4.57	60	13.1291
SOAPdenovo2 63	carbohydrate transport (GO:0008643)	6.77e-12	4.78	60	12.5523
SOAPdenovo2 23	carbohydrate transport (GO:0008643)	3.91e-11	4.54	28	6.1674
SOAPdenovo2 23	carbon-oxygen lyase activity (GO:0016835)	3.16e-06	26.09	74	2.83634
SOAPdenovo2 47	carbon-oxygen lyase activity (GO:0016835)	1.54e-05	26.29	66	2.51046
SOAPdenovo2 63	carbon-oxygen lyase activity (GO:0016835)	1.9e-05	27.48	67	2.43814
SOAPdenovo2 23	carboxylic acid biosynthetic process (GO:0046394)	1.11e-12	59	168	2.84746
SOAPdenovo2 47	carboxylic acid biosynthetic process (GO:0046394)	8.26e-12	59.44	164	2.75908
SOAPdenovo2 63	carboxylic acid biosynthetic process (GO:0046394)	6.02e-11	62.13	165	2.65572
SOAPdenovo2 23	carboxylic acid catabolic process (GO:0046395)	1.03e-05	66.94	131	1.95698
SOAPdenovo2 63	carboxylic acid catabolic process (GO:0046395)	3.95e-05	70.5	132	1.87234
SOAPdenovo2 47	carboxylic acid catabolic process (GO:0046395)	4.36e-05	67.44	127	1.88316
SOAPdenovo2 23	catabolic process (GO:0009056)	1.82e-05	157.7	247	1.56627
SOAPdenovo2 63	catabolic process (GO:0009056)	2.28e-05	166.09	257	1.54735
SOAPdenovo2 47	catabolic process (GO:0009056)	5.18e-05	158.88	243	1.52946
SOAPdenovo2 23	catalytic activity (GO:0003824)	3.69e-14	2731.92	3256	1.19184
SOAPdenovo2 63	catalytic activity (GO:0003824)	1.28e-12	2877.3	3387	1.17715
SOAPdenovo2 47	catalytic activity (GO:0003824)	3.8e-12	2752.43	3235	1.17533
SOAPdenovo2 23	cellular amino acid biosynthetic process (GO:0008652)	2.05e-09	49.92	133	2.66426
SOAPdenovo2 47	cellular amino acid biosynthetic process (GO:0008652)	4.69e-09	50.29	132	2.62478
SOAPdenovo2 63	cellular amino acid biosynthetic process (GO:0008652)	6.68e-09	52.58	135	2.56752
SOAPdenovo2 23	cellular amino acid catabolic process (GO:0009063)	7.49e-05	37.44	82	2.19017
SOAPdenovo2 23	cellular amino acid metabolic process (GO:0006520)	7.59e-13	78.28	200	2.55493
SOAPdenovo2 47	cellular amino acid metabolic process (GO:0006520)	1.7e-12	78.87	199	2.52314
SOAPdenovo2 63	cellular amino acid metabolic process (GO:0006520)	2.86e-12	82.45	205	2.48636
SOAPdenovo2 47	cellular respiration (GO:0045333)	1.98e-05	59.44	119	2.00202
SOAPdenovo2 23	cellular respiration (GO:0045333)	2.54e-05	59	117	1.98305
SOAPdenovo2 63	cellular respiration (GO:0045333)	3.19e-05	62.13	121	1.94753
Platanus step-size 7	cellular response to heat (GO:0034605)	7.16e-07	85.66	36	0.420266
SOAPdenovo2 23	cellular response to heat (GO:0034605)	1.22e-06	108.91	47	0.431549
Platanus step-size 7	cellular response to unfolded protein (GO:0034620)	7.16e-07	83.07	32	0.385217
SOAPdenovo2 23	cellular response to unfolded protein (GO:0034620)	8.92e-06	108.91	51	0.468277
Platanus step-size 7	chaperone-mediated protein folding (GO:0061077)	3.36e-06	85.66	36	0.420266
SOAPdenovo2 23	chaperone-mediated protein folding (GO:0061077)	9.55e-06	112.32	54	0.480769
Platanus step-size 1	chromatin (GO:0000785)	1.83e-07	226.02	121	0.535351
Platanus step-size 1	chromosomal part (GO:0044427)	2.35e-07	262.75	149	0.567079
SOAPdenovo2 63	chromosomal part (GO:0044427)	1.83e-05	222.25	138	0.620922
SOAPdenovo2 47	chromosomal part (GO:0044427)	4.74e-05	212.6	135	0.634995
Platanus step-size 1	chromosome (GO:0005694)	4.95e-07	272.64	160	0.586854
SOAPdenovo2 63	chromosome (GO:0005694)	4.73e-05	230.61	148	0.641776
SOAPdenovo2 47	cofactor binding (GO:0048037)	1.38e-06	42.29	102	2.41192
SOAPdenovo2 23	cofactor binding (GO:0048037)	7.42e-06	41.98	97	2.31062
SOAPdenovo2 63	cofactor binding (GO:0048037)	1.3e-05	44.21	99	2.23931
Platanus step-size 1	cytoplasm (GO:0005737)	1.17e-05	2484.85	2183	0.878524
Platanus step-size 1	cytosolic ribosome (GO:0022626)	5.2e-06	100.3	42	0.418744
SOAPdenovo2 23	dehydratase (PC00091)	1.54e-05	22.69	65	2.8647
SOAPdenovo2 63	dehydratase (PC00091)	2.8e-05	23.9	66	2.76151
SOAPdenovo2 47	dehydratase (PC00091)	3.39e-05	22.86	63	2.75591
SOAPdenovo2 23	dehydrogenase (PC00092)	1.07e-20	131.6	336	2.55319
SOAPdenovo2 47	dehydrogenase (PC00092)	1.56e-19	132.59	331	2.49642
SOAPdenovo2 63	dehydrogenase (PC00092)	3.56e-19	138.61	341	2.46014
Platanus step-size 3	dehydrogenase (PC00092)	3.72e-06	139.08	232	1.6681
Platanus step-size 1	dehydrogenase (PC00092)	6.43e-06	163.87	267	1.62934
SOAPdenovo2 63	endomembrane system (GO:0012505)	1.12e-06	397.9	268	0.673536
SOAPdenovo2 47	endomembrane system (GO:0012505)	5.47e-06	380.63	263	0.69096
SOAPdenovo2 47	energy derivation by oxidation of organic compounds (GO:0015980)	1.98e-05	59.44	119	2.00202
SOAPdenovo2 23	energy derivation by oxidation of organic compounds (GO:0015980)	2.54e-05	59	117	1.98305
SOAPdenovo2 63	energy derivation by oxidation of organic compounds (GO:0015980)	3.19e-05	62.13	121	1.94753
SOAPdenovo2 63	enzyme binding (GO:0019899)	1.17e-05	268.85	173	0.643481
SOAPdenovo2 23	epimerase/racemase (PC00096)	1.63e-05	28.36	73	2.57405
SOAPdenovo2 47	epimerase/racemase (PC00096)	7.24e-05	28.58	69	2.41428
Platanus step-size 1	gene expression (GO:0010467)	5.38e-08	1124.47	868	0.771919
Platanus step-size 7	heat shock protein binding (GO:0031072)	9.61e-07	142.68	125	0.876086
SOAPdenovo2 23	heat shock protein binding (GO:0031072)	3.11e-06	114.59	53	0.462519
SOAPdenovo2 47	helix-turn-helix transcription factor (PC00116)	5.39e-09	54.87	138	2.51504
SOAPdenovo2 23	helix-turn-helix transcription factor (PC00116)	7.36e-09	54.46	136	2.49725
SOAPdenovo2 63	helix-turn-helix transcription factor (PC00116)	6.1e-08	57.35	136	2.3714
SOAPdenovo2 47	heterocycle metabolic process (GO:0046483)	1.81e-05	17.15	55	3.207
SOAPdenovo2 23	heterocycle metabolic process (GO:0046483)	4.1e-05	17.02	52	3.05523
SOAPdenovo2 23	hydro-lyase activity (GO:0016836)	1.01e-05	26.09	71	2.72135
SOAPdenovo2 47	hydro-lyase activity (GO:0016836)	6.74e-05	26.29	66	2.51046
SOAPdenovo2 23	hydrolase (PC00121)	4.64e-06	853.16	1052	1.23306
SOAPdenovo2 63	hydrolase (PC00121)	1.15e-05	898.56	1096	1.21973
SOAPdenovo2 47	hydrolase (PC00121)	1.29e-05	859.56	1049	1.22039
Platanus step-size 1	intracellular (GO:0005622)	5.88e-07	2914.29	2548	0.874312
SOAPdenovo2 47	intracellular membrane-bounded organelle (GO:0043231)	7e-18	1195.61	814	0.680824
SOAPdenovo2 63	intracellular membrane-bounded organelle (GO:0043231)	2.98e-17	1249.86	862	0.689677
Platanus step-size 1	intracellular membrane-bounded organelle (GO:0043231)	2.19e-14	1477.63	1074	0.72684
SOAPdenovo2 23	intracellular membrane-bounded organelle (GO:0043231)	5.59e-14	1186.71	852	0.717951
Platanus step-size 3	intracellular membrane-bounded organelle (GO:0043231)	1.66e-05	1254.16	1048	0.835619
SOAPdenovo2 47	intracellular organelle (GO:0043229)	5.26e-18	1200.19	817	0.680726
SOAPdenovo2 63	intracellular organelle (GO:0043229)	2.8e-17	1254.64	866	0.690238
Platanus step-size 1	intracellular organelle (GO:0043229)	3.1e-14	1483.28	1082	0.729464
SOAPdenovo2 23	intracellular organelle (GO:0043229)	5.24e-14	1191.25	856	0.718573
Platanus step-size 3	intracellular organelle (GO:0043229)	1.71e-05	1258.96	1052	0.83561
Platanus step-size 7	intracellular organelle lumen (GO:0070013)	6.19e-05	25.09	4	0.159426
Platanus step-size 1	intracellular part (GO:0044424)	5.61e-07	1625.01	1711	1.05292
SOAPdenovo2 23	isomerase (PC00135)	2.19e-08	48.78	124	2.54203
SOAPdenovo2 47	isomerase (PC00135)	2.28e-08	49.15	125	2.54323
SOAPdenovo2 63	isomerase (PC00135)	7.05e-07	51.38	119	2.31608
SOAPdenovo2 47	Lambda repressor-like transcription factor (PC00245)	2.99e-06	1.14	24	21.0526
SOAPdenovo2 23	Lambda repressor-like transcription factor (PC00245)	5.54e-06	1.13	24	21.2389
SOAPdenovo2 63	Lambda repressor-like transcription factor (PC00245)	6.75e-06	1.19	24	20.1681
SOAPdenovo2 63	lyase (PC00144)	6.82e-10	114.71	235	2.04864
SOAPdenovo2 47	lyase (PC00144)	1.56e-08	109.73	215	1.95935
SOAPdenovo2 23	lyase (PC00144)	7.88e-08	108.91	207	1.90065
SOAPdenovo2 63	lyase activity (GO:0016829)	6.71e-07	152.95	258	1.68683
SOAPdenovo2 23	lyase activity (GO:0016829)	3.98e-06	145.22	238	1.63889
SOAPdenovo2 47	lyase activity (GO:0016829)	5.2e-06	146.31	239	1.63352
Platanus step-size 1	macromolecule metabolic process (GO:0043170)	1.77e-08	1648.56	1329	0.806158
SOAPdenovo2 23	metabolic process (GO:0008152)	4.21e-06	2324.63	2623	1.12835
SOAPdenovo2 47	neuron projection (GO:0043005)	6.68e-05	163.45	97	0.593454
SOAPdenovo2 23	nitrogen compound transport (GO:0071705)	1.37e-07	29.5	88	2.98305
SOAPdenovo2 47	nitrogen compound transport (GO:0071705)	3.25e-07	29.72	86	2.89367
SOAPdenovo2 63	nitrogen compound transport (GO:0071705)	1.95e-06	31.07	85	2.73576
Platanus step-size 1	nuclear chromatin (GO:0000790)	5e-07	125.47	142	1.13174
SOAPdenovo2 47	nuclear lumen (GO:0031981)	4.3e-05	274.33	184	0.670725
SOAPdenovo2 63	nuclear lumen (GO:0031981)	5.29e-05	286.77	195	0.679987
SOAPdenovo2 63	nuclear part (GO:0044428)	4.03e-09	518.58	342	0.659493
SOAPdenovo2 47	nuclear part (GO:0044428)	1.94e-08	496.08	332	0.669247
Platanus step-size 1	nuclear part (GO:0044428)	1.27e-07	613.09	430	0.701365
SOAPdenovo2 23	nuclear part (GO:0044428)	5.21e-07	492.38	345	0.700678
Platanus step-size 1	nucleic acid binding (PC00171)	1.4e-05	1048.19	847	0.80806
SOAPdenovo2 63	nucleus (GO:0005634)	9e-17	1165.02	796	0.68325
SOAPdenovo2 47	nucleus (GO:0005634)	2.22e-16	1114.46	762	0.683739
Platanus step-size 1	nucleus (GO:0005634)	8.68e-15	1377.33	982	0.712974
SOAPdenovo2 23	nucleus (GO:0005634)	2.48e-13	1106.16	791	0.715086
Platanus step-size 7	nucleus (GO:0005634)	3.18e-05	1169.03	976	0.83488
SOAPdenovo2 63	organelle (GO:0043226)	1.1e-18	2013.39	1506	0.747992
SOAPdenovo2 47	organelle (GO:0043226)	9.33e-18	1926.01	1449	0.752333
Platanus step-size 1	organelle (GO:0043226)	1.76e-15	2380.31	1855	0.77931
SOAPdenovo2 23	organelle (GO:0043226)	2.35e-15	1911.67	1471	0.769484
Platanus step-size 3	organelle (GO:0043226)	5.32e-07	2020.32	1724	0.85333
SOAPdenovo2 23	organic acid biosynthetic process (GO:0016053)	1.11e-12	59	168	2.84746
SOAPdenovo2 47	organic acid biosynthetic process (GO:0016053)	8.26e-12	59.44	164	2.75908
SOAPdenovo2 63	organic acid biosynthetic process (GO:0016053)	6.02e-11	62.13	165	2.65572
SOAPdenovo2 23	organic acid catabolic process (GO:0016054)	1.03e-05	66.94	131	1.95698
SOAPdenovo2 63	organic acid catabolic process (GO:0016054)	3.95e-05	70.5	132	1.87234
SOAPdenovo2 47	organic acid catabolic process (GO:0016054)	4.36e-05	67.44	127	1.88316
SOAPdenovo2 23	organic cyclic compound biosynthetic process (GO:1901362)	4.8e-07	5.67	19	3.35097
SOAPdenovo2 47	organic cyclic compound biosynthetic process (GO:1901362)	1.22e-06	5.72	22	3.84615
SOAPdenovo2 63	organic cyclic compound biosynthetic process (GO:1901362)	1.54e-06	5.97	23	3.8526
SOAPdenovo2 23	organic substance biosynthetic process (GO:1901576)	1.33e-08	188.33	320	1.69915
SOAPdenovo2 63	organic substance biosynthetic process (GO:1901576)	1.55e-08	198.35	334	1.68389
SOAPdenovo2 47	organic substance biosynthetic process (GO:1901576)	1.78e-08	189.74	320	1.68652
SOAPdenovo2 63	organic substance catabolic process (GO:1901575)	4.69e-05	141	222	1.57447
SOAPdenovo2 23	organic substance catabolic process (GO:1901575)	7.16e-05	133.87	210	1.56869
SOAPdenovo2 47	organic substance catabolic process (GO:1901575)	7.38e-05	134.88	211	1.56435
SOAPdenovo2 23	organic substance transport (GO:0071702)	2.78e-06	53.32	116	2.17554
SOAPdenovo2 47	organic substance transport (GO:0071702)	3.44e-05	53.72	109	2.02904
SOAPdenovo2 63	organic substance transport (GO:0071702)	4.09e-05	56.16	112	1.9943
SOAPdenovo2 47	organonitrogen compound metabolic process (GO:1901564)	2.27e-11	138.31	278	2.00998
SOAPdenovo2 23	organonitrogen compound metabolic process (GO:1901564)	6.8e-11	137.28	272	1.98135
SOAPdenovo2 63	organonitrogen compound metabolic process (GO:1901564)	8.53e-11	144.58	284	1.96431
SOAPdenovo2 23	oxidase (PC00175)	4.53e-05	64.67	123	1.90196
SOAPdenovo2 63	oxidase (PC00175)	5.56e-05	68.11	127	1.86463
SOAPdenovo2 47	oxidation-reduction process (GO:0055114)	2.17e-06	74.3	147	1.97847
SOAPdenovo2 23	oxidation-reduction process (GO:0055114)	3.72e-06	73.74	144	1.95281
SOAPdenovo2 63	oxidation-reduction process (GO:0055114)	1.46e-05	77.67	146	1.87975
SOAPdenovo2 63	oxidoreductase (PC00176)	7.17e-19	316.65	591	1.86641
SOAPdenovo2 23	oxidoreductase (PC00176)	1.42e-18	300.65	562	1.86928
SOAPdenovo2 47	oxidoreductase (PC00176)	2.14e-18	302.9	564	1.862
Platanus step-size 1	oxidoreductase (PC00176)	1.02e-07	374.35	551	1.47188
Platanus step-size 3	oxidoreductase (PC00176)	2.69e-06	317.74	453	1.42569
SOAPdenovo2 63	oxidoreductase activity (GO:0016491)	1.52e-11	387.14	606	1.56533
SOAPdenovo2 47	oxidoreductase activity (GO:0016491)	4.07e-11	370.34	577	1.55803
SOAPdenovo2 23	oxidoreductase activity (GO:0016491)	1.29e-10	367.58	567	1.54252
Platanus step-size 1	oxidoreductase activity (GO:0016491)	1.69e-05	457.7	611	1.33494
SOAPdenovo2 23	phosphate-containing compound metabolic process (GO:0006796)	1.83e-10	39.71	123	3.09746
SOAPdenovo2 47	phosphate-containing compound metabolic process (GO:0006796)	9.69e-10	40.01	119	2.97426
SOAPdenovo2 63	phosphate-containing compound metabolic process (GO:0006796)	4.61e-09	41.82	119	2.84553
SOAPdenovo2 23	phosphorus metabolic process (GO:0006793)	2.7e-10	47.65	135	2.83316
SOAPdenovo2 47	phosphorus metabolic process (GO:0006793)	2.87e-09	48.01	129	2.68694
SOAPdenovo2 63	phosphorus metabolic process (GO:0006793)	1.24e-08	50.19	130	2.59016
SOAPdenovo2 23	primary metabolic process (GO:0044238)	8.09e-06	229.17	338	1.47489
SOAPdenovo2 47	primary metabolic process (GO:0044238)	1.74e-05	238.89	336	1.40651
SOAPdenovo2 63	protein binding (GO:0005515)	4.58e-10	1082.57	810	0.74822
SOAPdenovo2 47	protein binding (GO:0005515)	1.41e-08	1035.59	794	0.766713
Platanus step-size 1	protein binding (GO:0005515)	1.82e-06	1279.86	1038	0.811026
SOAPdenovo2 23	protein binding (GO:0005515)	3.93e-05	1027.87	851	0.827926
SOAPdenovo2 23	protein folding (GO:0006457)	5.61e-06	161.1	88	0.546245
Platanus step-size 7	purine ribonucleotide binding (GO:0032555)	1.96e-05	96.91	47	0.484986
SOAPdenovo2 23	reductase (PC00198)	1.79e-08	70.34	158	2.24623
SOAPdenovo2 47	reductase (PC00198)	2.65e-08	70.87	158	2.22943
SOAPdenovo2 63	reductase (PC00198)	3.63e-08	74.08	163	2.20032
SOAPdenovo2 47	regulation of biological process (GO:0050789)	3.77e-07	944.15	736	0.779537
SOAPdenovo2 63	regulation of biological process (GO:0050789)	1.34e-06	986.98	782	0.792316
Platanus step-size 1	regulation of biological process (GO:0050789)	1.59e-05	1166.85	957	0.820157
Platanus step-size 1	regulation of metabolic process (GO:0019222)	4.37e-08	713.39	509	0.713495
SOAPdenovo2 63	regulation of metabolic process (GO:0019222)	2.24e-06	603.42	446	0.73912
SOAPdenovo2 47	regulation of metabolic process (GO:0019222)	7.27e-06	577.23	433	0.750134
Platanus step-size 1	regulation of nucleic acid-templated transcription (GO:1903506)	3.41e-05	355.99	246	0.691031
Platanus step-size 1	regulation of transcription by RNA polymerase II (GO:0006357)	2.42e-05	324.91	218	0.670955
Platanus step-size 1	regulation of transcription, DNA-templated (GO:0006355)	3.41e-05	355.99	246	0.691031
Platanus step-size 7	response to heat (GO:0009408)	7.16e-07	83.07	32	0.385217
SOAPdenovo2 23	response to heat (GO:0009408)	2.04e-06	108.91	48	0.440731
Platanus step-size 7	response to topologically incorrect protein (GO:0035966)	1.96e-06	85.66	35	0.408592
SOAPdenovo2 23	response to topologically incorrect protein (GO:0035966)	3.49e-05	112.32	57	0.507479
Platanus step-size 7	response to unfolded protein (GO:0006986)	7.16e-07	83.07	32	0.385217
SOAPdenovo2 23	response to unfolded protein (GO:0006986)	8.92e-06	108.91	51	0.468277
Platanus step-size 7	ribonucleotide binding (GO:0032553)	3.23e-05	100.37	51	0.50812
Platanus step-size 1	RNA polymerase II transcription factor,sequence-specific DNA binding (GO:0000981)	4.41e-06	110.19	48	0.435611
SOAPdenovo2 47	transaminase (PC00216)	1.47e-05	19.43	59	3.03654
Platanus step-size 1	transcription by RNA polymerase II (GO:0006366)	2e-09	469	291	0.620469
SOAPdenovo2 47	transcription by RNA polymerase II (GO:0006366)	7.34e-09	379.49	234	0.616617
SOAPdenovo2 63	transcription by RNA polymerase II (GO:0006366)	4.14e-08	396.7	253	0.637762
Platanus step-size 1	transcription regulator activity (GO:0140110)	3.86e-05	398.37	282	0.707885
Platanus step-size 1	transcription, DNA-templated (GO:0006351)	4.19e-07	587.66	415	0.706191
SOAPdenovo2 47	transferase (PC00220)	4.42e-08	571.52	774	1.35428
SOAPdenovo2 63	transferase (PC00220)	8.14e-08	597.45	802	1.34237
SOAPdenovo2 23	transferase (PC00220)	1.87e-07	567.26	758	1.33625
SOAPdenovo2 23	transporter (PC00227)	3.26e-05	526.42	672	1.27655
Platanus step-size 7	unfolded protein binding (GO:0051082)	1.7e-05	95.18	46	0.483295
SOAPdenovo2 23	unfolded protein binding (GO:0051082)	3.7e-05	124.8	66	0.528846
SOAPdenovo2 47	vacuole (GO:0005773)	3.81e-09	649.24	452	0.696199
SOAPdenovo2 63	vacuole (GO:0005773)	1.53e-08	678.7	482	0.710181
SOAPdenovo2 23	vacuole (GO:0005773)	2.89e-07	644.41	472	0.732453
SOAPdenovo2 47	winged helix/forkhead transcription factor (PC00246)	1.48e-12	18.29	94	5.13942
SOAPdenovo2 23	winged helix/forkhead transcription factor (PC00246)	1.61e-11	18.15	88	4.84848
SOAPdenovo2 47	winged helix/forkhead transcription factor (PC00246)	4.64e-11	19.12	90	4.70711
Platanus step-size 3	winged helix/forkhead transcription factor (PC00246)	3.05e-05	19.18	58	3.02398
